# Supplementary material for: Efficient Second- and Third-Harmonic Generations in Er3+/Fe2+-Doped Lithium Niobate Single Crystal with Engineered Surficial Cylindrical Hole Arrays
Source: Nanomaterials (Basel). 2023 May 14;13(10):1639. doi: 10.3390/nano13101639 (PMC10222391; doi:10.3390/nano13101639)
Supplement: Supplementary file 1 [file nanomaterials-13-01639-s001.zip]

Archive with 1 entries (1 files):
- nanomaterials-2354122-supplementary.pdf
